# Supplementary material for: Diagnosing Colour Vision Deficiencies Using Eye Movements (Without Dedicated Eye-Tracking Hardware)
Source: J Eye Mov Res. 2025 Oct 2;18(5):51. doi: 10.3390/jemr18050051 (PMC12565516; doi:10.3390/jemr18050051)
Supplement: Supplementary file 1 [file jemr-18-00051-s001.zip]

Archive with 1 entries (1 files):
- jemr-3714926-supplementary.avi
